# Supplementary material for: Impact of Chronic Oral Administration of Gold Nanoparticles on Cognitive Abilities of Mice
Source: Int J Mol Sci. 2023 May 18;24(10):8962. doi: 10.3390/ijms24108962 (PMC10219544; doi:10.3390/ijms24108962)
Supplement: Supplementary file 1 [file ijms-24-08962-s001.zip]

Archive with 1 entries (1 files):
- ijms-2381653-supplementary.pdf
